# Supplementary material for: NextPolish2: A Repeat-aware Polishing Tool for Genomes Assembled Using HiFi Long Reads
Source: Genomics Proteomics Bioinformatics. 2024 Jan 4;22(1):qzad009. doi: 10.1093/gpbjnl/qzad009 (PMC12016036; doi:10.1093/gpbjnl/qzad009)
Supplement: qzad009_Supplementary_Data [file qzad009_supplementary_data.zip]

Archive with 12 entries (12 files):
- Figure S1.png
- Figure S2.png
- Figure S3.pdf
- Figure S4.pdf
- Figure S5.png
- Figure S6.png
- Supplementary material - Captions.docx
- Table S1-done.docx
- Table S2-done.docx
- Table S3-done.docx
- Table S4-done.docx
- Table S5-done.docx
